# Supplementary material for: Effective recruitment of participants to a phase I study using the internet and publicity releases through charities and patient organisations: analysis of the adaptive study of IL-2 dose on regulatory T cells in type 1 diabetes (DILT1D)
Source: Trials. 2015 Mar 11;16:86. doi: 10.1186/s13063-015-0583-7 (PMC4369347; doi:10.1186/s13063-015-0583-7)
Supplement: Additional file 2: Table S1. — Not permitted by recruitment source. Description: Summary of criteria for assignment to non-permitted outcome group. [file 13063_2015_583_MOESM2_ESM.xlsx]

## Sheet: Table_A1
Source	Outside EU	After trial	Total
Clinics	1 (2.5%)	2 (5%)	3 (7.5%)
Register	0 (0%)	4 (10%)	4 (10%)
Internet	10 (25%)	3 (7.5%)	13 (32.5%)
